# Supplementary material for: Minimally Invasive Total Versus Partial Thymectomy for Early-Stage Thymoma
Source: Cancers (Basel). 2025 Jul 30;17(15):2518. doi: 10.3390/cancers17152518 (PMC12346178; doi:10.3390/cancers17152518)
Supplement: Supplementary file 1 [file cancers-17-02518-s001.zip]

Archive with 1 entries (1 files):
- cancers-3723049-supplementary.pdf
